# Supplementary material for: Prevalence of Leishmaniasis among Blood Donors: A Systematic Review and Meta-Analysis
Source: Diseases. 2024 Jul 17;12(7):160. doi: 10.3390/diseases12070160 (PMC11276524; doi:10.3390/diseases12070160)
Supplement: Supplementary file 1 [file diseases-12-00160-s001.zip]

Archive with 1 entries (1 files):
- diseases-3060037-supplementary.pdf
